# Supplementary material for: Differential Gene Expression Patterns of EBV Infected EBNA-3A Positive and Negative Human B Lymphocytes
Source: PLoS Pathog. 2009 Jul 3;5(7):e1000506. doi: 10.1371/journal.ppat.1000506 (PMC2700271; doi:10.1371/journal.ppat.1000506)
Supplement: Table S1 — Compilation of EBNA-3A regulated cellular genes combined with a list of selected EBNA-2 target genes, which are either co- or counter-regulated. Expression levels of 380 out of 22,277 probe sets were found to be at least 2-fold different (p≤0.05) between wt and EBNA-3A-negative LCLs, corresponding to 296 genes and 3 not yet annotated loci. Of these 296 genes, 129 genes were found to be down-regulated in wt LCLs, while 167 genes were found to be up-regulated. For each gene the table contains fold-changes and p-values for the probe set, which showed the strongest regulation (designated in bold). For genes that were identified more than once, the additional probe sets are also listed. To assess the overlap with EBNA-2 cellular target genes, probe sets were mapped to gene symbols (including aliases) and compared to EBNA-2 targets identified by us and others. EBNA-3A target genes that were already described as a target of EBNA-2 by Zhao and colleagues or by Spender and colleagues are indicated. For overlapping EBNA-2 target genes identified by us, fold-changes and p-values are displayed, originating from our former expression profiles. The analysis highlighted an overlap of 75 genes, corresponding to 25.3% of EBNA-3A target genes also to be regulated by EBNA-2. (3.28 MB XLS) [file ppat.1000506.s007.xls]

## Sheet: Suppl. Tabelle1
EBNA-3A cellular target genes								overlap with EBNA-2 cellular target genes
								genes regulated by EBNA-2 as described by [1] Maier et al., 2006				genes induced by EBNA-2 as described by [2] Zhao et al., 2006 or [3] Spender et al., 2006
Gene Symbol	Gene Title	x-fold (mean wt/ mean E3A-negative LCLs)	adjusted p-value (limma t-test)	probe set (best, others)	RefSeq Transcript ID	Ensembl	Entrez Gene	x-fold BJABK3 +/- estrogen	p-value BJABK3	x-fold BL41K3 +/- estrogen	p-value BL41K3
ADAMDEC1	ADAM-like, decysin 1	0.0222996	0.000338896	206134_at	NM_014479	ENSG00000134028	27299
CXCL10	chemokine (C-X-C motif) ligand 10	0.0331348	6.29283e-10	204533_at	NM_001565	ENSG00000169245	3627			2.28	0.0074
CXCL9	chemokine (C-X-C motif) ligand 9	0.0378436	0.0389137	203915_at	NM_002416	ENSG00000138755	4283
IL1R2	interleukin 1 receptor, type II	0.0384676	0.00920172	205403_at, 211372_s_at	NM_004633 /// NM_173343	ENSG00000115590	7850					[3]
BMP4	bone morphogenetic protein 4	0.0572401	3.12706e-09	211518_s_at	NM_001202 /// NM_130850 /// NM_130851	ENSG00000125378	652
BZW2	basic leucine zipper and W2 domains 2	0.074583	3.28115e-05	217809_at	NM_014038	ENSG00000136261	28969
STK39	serine threonine kinase 39 (STE20/SPS1 homolog, yeast)	0.0768448	4.12118e-06	202786_at	NM_013233	ENSG00000198648	27347
S100A10	S100 calcium binding protein A10 (annexin II ligand, calpactin I, light polypeptide (p11))	0.0823322	1.27388e-06	200872_at	NM_002966	ENSG00000197747	6281
FAM49A	family with sequence similarity 49, member A /// family with sequence similarity 49, member A	0.0826842	0.000235578	208092_s_at, 209683_at	NM_030797	ENSG00000197872	81553	3.02	0	5.97	0
FLJ20054	hypothetical protein FLJ20054	0.0834262	3.10801e-06	219696_at	NM_019049	ENSG00000162701	54530
ADAM28	ADAM metallopeptidase domain 28	0.10281	0.00715888	205997_at, 208268_at	NM_014265 /// NM_021777	ENSG00000042980	10863			2.17	0
RAI14	retinoic acid induced 14	0.103529	0.0099213	202052_s_at	NM_015577	ENSG00000039560	26064
FHL1	four and a half LIM domains 1	0.123007	0.0270893	201540_at	NM_001449	ENSG00000022267	2273
CDH1	cadherin 1, type 1, E-cadherin (epithelial)	0.128729	0.00429461	201131_s_at	NM_004360	ENSG00000039068	999					[3]
LEPREL1	leprecan-like 1	0.136502	0.0264209	218717_s_at	NM_018192	ENSG00000090530	55214
PDE4D	Phosphodiesterase 4D, cAMP-specific (phosphodiesterase E3 dunce homolog, Drosophila)	0.150535	7.19177e-06	204491_at, 210837_s_at	NM_006203	---	5144
PLEKHC1	pleckstrin homology domain containing, family C (with FERM domain) member 1	0.153788	0.00244742	209210_s_at, 209209_s_at, 214212_x_at	NM_006832	ENSG00000073712	10979
MTUS1	mitochondrial tumor suppressor 1	0.15967	0.0165292	212096_s_at, 212093_s_at	NM_001001924 /// NM_001001925 /// NM_001001927 /// NM_001001931 /// NM_020749	ENSG00000129422	57509
C10orf38	chromosome 10 open reading frame 38	0.159852	0.0153758	212771_at	NM_001010924	ENSG00000148468	221061
GPX7	glutathione peroxidase 7	0.166769	4.12118e-06	213170_at	NM_015696	ENSG00000116157	2882
METTL7A	methyltransferase like 7A	0.168688	0.0116091	207761_s_at	NM_014033	ENSG00000185432	25840	0.09	0	0.34	0
GIMAP5	GTPase, IMAP family member 5 /// GTPase, IMAP family member 5	0.17313	0.000279882	218805_at, 64064_at	NM_018384	ENSG00000196329	55340
PERP	PERP, TP53 apoptosis effector	0.174245	0.0205129	217744_s_at	NM_022121	ENSG00000112378	64065
NRCAM	neuronal cell adhesion molecule	0.181858	0.00308391	204105_s_at	NM_001037132 /// NM_001037133 /// NM_005010	ENSG00000091129	4897
STAT4	signal transducer and activator of transcription 4	0.198047	0.0425691	206118_at	NM_003151	ENSG00000138378	6775
IL18R1	interleukin 18 receptor 1	0.198193	0.00632237	206618_at	NM_003855	ENSG00000115604	8809
UST	uronyl-2-sulfotransferase	0.208139	0.012396	205139_s_at, 205138_s_at	NM_005715	ENSG00000111962	10090
BANK1	B-cell scaffold protein with ankyrin repeats 1	0.209269	0.00186259	219667_s_at	NM_017935	ENSG00000153064	55024	2.14	0.001
PHF16	PHD finger protein 16	0.211797	0.00339725	204866_at	NM_014735	ENSG00000102221	9767			3.59	0
ELK3	ELK3, ETS-domain protein (SRF accessory protein 2)	0.215005	0.023209	221773_at	NM_005230	---	2004	0.42	0.0226
GPR15	G protein-coupled receptor 15	0.219193	0.0141148	208524_at	NM_005290	ENSG00000154165	2838
OSBPL10	oxysterol binding protein-like 10	0.220552	0.0410714	219073_s_at	NM_017784	ENSG00000144645	114884
SNCAIP	synuclein, alpha interacting protein (synphilin)	0.223772	0.0222667	219511_s_at	NM_005460	ENSG00000064692	9627
PTPN3	protein tyrosine phosphatase, non-receptor type 3	0.224131	0.00115571	203997_at	NM_002829	ENSG00000070159	5774
THRAP2	thyroid hormone receptor associated protein 2	0.224455	0.0013064	212209_at, 216109_at	NM_015335	ENSG00000123066	23389
GIMAP6	GTPase, IMAP family member 6	0.224531	0.00292715	219777_at	NM_001007224 /// NM_024711	ENSG00000133561	474344
ADAM19	ADAM metallopeptidase domain 19 (meltrin beta)	0.224828	0.000615081	209765_at	NM_023038 /// NM_033274	ENSG00000135074	8728
PTPN13	protein tyrosine phosphatase, non-receptor type 13 (APO-1/CD95 (Fas)-associated phosphatase)	0.230521	0.0379518	204201_s_at	NM_006264 /// NM_080683 /// NM_080684 /// NM_080685	ENSG00000163629	5783
RGS2	regulator of G-protein signalling 2, 24kDa	0.235916	0.00667358	202388_at	NM_002923	ENSG00000116741	5997
IGJ	Immunoglobulin J polypeptide, linker protein for immunoglobulin alpha and mu polypeptides	0.236153	0.0069777	212592_at	NM_144646	---	3512	0.26	0.0012
FAM38B	family with sequence similarity 38, member B	0.236542	0.0043906	219602_s_at	NM_022068	ENSG00000154864	63895
ANKMY2	ankyrin repeat and MYND domain containing 2	0.238429	0.0425841	212798_s_at	NM_020319	ENSG00000106524	57037
ST3GAL6	ST3 beta-galactoside alpha-2,3-sialyltransferase 6	0.241344	0.0163534	213355_at, 210942_s_at	NM_006100	ENSG00000064225	10402
C6orf105	chromosome 6 open reading frame 105	0.243009	0.00031215	215100_at	NM_032744	ENSG00000111863	84830
KIAA0984	KIAA0984 protein	0.244068	0.030681	213912_at	XM_037557 /// XM_939476	ENSG00000111490	23329
NDFIP1	Nedd4 family interacting protein 1	0.250113	0.000675272	217800_s_at	NM_030571	ENSG00000131507	80762
PTGER4	prostaglandin E receptor 4 (subtype EP4)	0.258957	0.0106618	204897_at	NM_000958	ENSG00000171522	5734					[3]
TESC	tescalcin	0.261208	0.0014733	218872_at	NM_017899	---	54997	19.27	0	2.64	0
TRIB1	tribbles homolog 1 (Drosophila)	0.262967	0.00251199	202241_at	NM_025195	ENSG00000173334	10221
CITED2	Cbp/p300-interacting transactivator, with Glu/Asp-rich carboxy-terminal domain, 2	0.265365	0.00859373	209357_at, 207980_s_at	NM_006079	ENSG00000164442	10370
TMEM22	transmembrane protein 22	0.273284	0.00255723	219569_s_at	NM_025246	ENSG00000168917	80723
CREB5	cAMP responsive element binding protein 5	0.285092	0.018698	205931_s_at	NM_001011666 /// NM_004904 /// NM_182898 /// NM_182899	ENSG00000146592	9586			4.64	0
MOSC2	MOCO sulphurase C-terminal domain containing 2	0.286003	0.0148184	221636_s_at, 219527_at	NM_017898	ENSG00000117791	54996
PRKACB	protein kinase, cAMP-dependent, catalytic, beta	0.298471	0.00209174	202741_at, 202742_s_at	NM_002731 /// NM_182948 /// NM_207578	ENSG00000142875	5567	0.49	0.0068
HECA	headcase homolog (Drosophila)	0.299916	2.70841e-05	218603_at	NM_016217	ENSG00000112406	51696
CRY1	cryptochrome 1 (photolyase-like)	0.302148	0.00194061	209674_at	NM_004075	ENSG00000008405	1407
KIAA0672	KIAA0672 gene product	0.305229	0.000556765	205414_s_at	NM_014859	ENSG00000006740	9912	0.3	0.0226
ID1	inhibitor of DNA binding 1, dominant negative helix-loop-helix protein	0.307852	0.0243026	208937_s_at	NM_002165 /// NM_181353	ENSG00000125968	3397
KIAA0746	KIAA0746 protein	0.308456	0.00478687	212311_at, 212314_at	NM_015187	ENSG00000091490	23231	0.43	0.0012
ATP2B4	ATPase, Ca++ transporting, plasma membrane 4	0.311167	0.00033928	212135_s_at, 212136_at	NM_001001396 /// NM_001684	ENSG00000058668	493
FAM3C	family with sequence similarity 3, member C	0.318879	2.79952e-05	201889_at	NM_001040020 /// NM_014888	ENSG00000196937	10447			2.76	0
STK17B	serine/threonine kinase 17b (apoptosis-inducing)	0.320368	0.0172715	205214_at	NM_004226	ENSG00000081320	9262	2.99	0	5.33	0
GIMAP4	GTPase, IMAP family member 4	0.322022	0.000720582	219243_at	NM_018326	ENSG00000133574	55303
FOXO3A	forkhead box O3A	0.322252	0.0105786	204131_s_at	NM_001455 /// NM_201559	ENSG00000118689	2309
TRIO	triple functional domain (PTPRF interacting)	0.323287	0.0114215	209010_s_at	NM_007118	ENSG00000038382	7204	2.3	0.0226			[2]
CHST2	carbohydrate (N-acetylglucosamine-6-O) sulfotransferase 2	0.323348	0.00348529	203921_at	NM_004267	ENSG00000175040	9435
ATXN1	ataxin 1	0.324201	0.00461387	203232_s_at	NM_000332	ENSG00000124788	6310
JAK1	Janus kinase 1 (a protein tyrosine kinase)	0.324391	0.000786833	201648_at	NM_002227	ENSG00000162434	3716			2.23	0.0015
SOX4	SRY (sex determining region Y)-box 4	0.32542	0.0237371	201417_at, 201416_at	NM_003107	ENSG00000124766	6659
AKT3	v-akt murine thymoma viral oncogene homolog 3 (protein kinase B, gamma)	0.329653	0.000964724	212607_at	NM_005465 /// NM_181690	ENSG00000117020	10000
FARS2	phenylalanine-tRNA synthetase 2 (mitochondrial)	0.333768	0.00389405	204283_at	NM_006567	ENSG00000145982	10667
CPA4	carboxypeptidase A4	0.336035	0.00415425	205832_at	NM_016352	ENSG00000128510	51200
EPB41L4B	erythrocyte membrane protein band 4.1 like 4B	0.337695	0.0427655	220161_s_at	NM_018424 /// NM_019114	ENSG00000095203	54566
FOXO1A	forkhead box O1A (rhabdomyosarcoma)	0.340579	3.697e-05	202724_s_at, 202723_s_at	NM_002015	ENSG00000150907	2308
PRKCA	protein kinase C, alpha	0.341643	0.0341568	213093_at	NM_002737	ENSG00000154229	5578			2.1	0
SV2B	synaptic vesicle glycoprotein 2B	0.351817	0.0224457	205551_at	NM_014848	ENSG00000185518	9899
SLC23A2	solute carrier family 23 (nucleobase transporters), member 2	0.355748	0.0094724	211572_s_at, 209237_s_at	NM_005116 /// NM_203327	ENSG00000089057	9962
CMTM6	CKLF-like MARVEL transmembrane domain containing 6	0.356171	0.00333228	217947_at	NM_017801	ENSG00000091317	54918
ARHGAP25	Rho GTPase activating protein 25	0.357706	0.0388097	38149_at	NM_001007231 /// NM_014882	ENSG00000163219	9938			2.86	0
CPEB1	cytoplasmic polyadenylation element binding protein 1	0.361539	0.04207	219578_s_at	NM_030594	ENSG00000103723	64506
NOTCH2	Notch homolog 2 (Drosophila)	0.37025	0.000367008	202443_x_at, 212377_s_at	NM_024408	ENSG00000134250	4853
CDKN2A	cyclin-dependent kinase inhibitor 2A (melanoma, p16, inhibits CDK4)	0.370621	9.90805e-05	209644_x_at	NM_000077 /// NM_058195 /// NM_058197	ENSG00000147889	1029
TXNIP	thioredoxin interacting protein	0.373342	0.0217571	201010_s_at	NM_006472	ENSG00000117289	10628	0.15	0	0.39	0.0184
CEBPB	CCAAT/enhancer binding protein (C/EBP), beta	0.379274	0.0105281	212501_at	NM_005194	ENSG00000172216	1051	2.41	0.0118
HDAC9	histone deacetylase 9	0.381762	0.00332415	205659_at	NM_014707 /// NM_058176 /// NM_058177 /// NM_178423 /// NM_178425	---	9734
TREM1	triggering receptor expressed on myeloid cells 1	0.382444	0.026139	219434_at	NM_018643	ENSG00000124731	54210	2.43	0
NMT2	N-myristoyltransferase 2	0.383749	0.0474058	215743_at	NM_004808	---	9397
RGPD5	RANBP2-like and GRIP domain containing 5	0.384504	0.0468514	210676_x_at	NM_005054 /// NM_032260 /// XM_926077 /// XM_930324 /// XM_930929 /// XM_930945 /// XM_930953 /// XM_930956 /// XM_930963 /// XM_930968 /// XM_930978 /// XM_930987 /// XM_930995 /// XM_931004 /// XM_931011 /// XM_934636 /// XM_934638 /// XM_934641 /// XM_ [Parsing package id...]	ENSG00000015568 /// ENSG00000183054 /// ENSG00000169629
EBI2	Epstein-Barr virus induced gene 2 (lymphocyte-specific G protein-coupled receptor)	0.384554	0.000168966	205419_at	NM_004951	ENSG00000169508	1880			4.67	0	[3]
PDLIM3	PDZ and LIM domain 3	0.385801	0.0316797	209621_s_at	NM_014476	ENSG00000154553	27295
CDK5R1	cyclin-dependent kinase 5, regulatory subunit 1 (p35)	0.388959	0.0169243	204995_at	NM_003885	ENSG00000176749	8851	8.17	0	21.73	0	[2]
C6orf149	chromosome 6 open reading frame 149	0.392965	0.0164171	218561_s_at	NM_020408	ENSG00000182404	57128
LOC220594	TL132 protein	0.400771	0.0178199	213510_x_at	NM_145809	ENSG00000188933	220594
ENTH	enthoprotin	0.403236	0.0121163	201769_at	NM_014666	---	9685
SCARB2	scavenger receptor class B, member 2	0.406016	0.0155277	201646_at	NM_005506	ENSG00000138760	950
HEY2	hairy/enhancer-of-split related with YRPW motif 2	0.406335	0.0112397	219743_at	NM_012259	ENSG00000135547	23493			2.63	0.0184
MARK1	MAP/microtubule affinity-regulating kinase 1	0.406708	0.0164406	221047_s_at	NM_018650	ENSG00000116141	4139
RCN2	reticulocalbin 2, EF-hand calcium binding domain	0.408503	6.63573e-06	201485_s_at, 201486_at	NM_002902	ENSG00000117906	5955
FHOD3	formin homology 2 domain containing 3	0.410336	0.0329369	218980_at	NM_025135	ENSG00000134775	80206
MAP4K4	mitogen-activated protein kinase kinase kinase kinase 4	0.412435	0.0254185	206571_s_at	NM_004834 /// NM_145686 /// NM_145687	ENSG00000071054	9448
SLC12A6	solute carrier family 12 (potassium/chloride transporters), member 6	0.414959	0.000171123	220740_s_at	NM_005135	ENSG00000140199	9990
UGT8	UDP glycosyltransferase 8 (UDP-galactose ceramide galactosyltransferase)	0.420128	0.044007	208358_s_at	NM_003360	ENSG00000174607	7368
NCALD	neurocalcin delta /// neurocalcin delta	0.422889	0.0148984	211685_s_at	NM_001040624 /// NM_001040625 /// NM_001040626 /// NM_001040627 /// NM_001040628 /// NM_001040629 /// NM_001040630 /// NM_032041	ENSG00000104490	83988
SDC1	syndecan 1	0.426036	0.0246127	201286_at	NM_001006946 /// NM_002997	ENSG00000115884	6382
EVI2B	ecotropic viral integration site 2B /// ecotropic viral integration site 2B	0.43363	0.00293598	211742_s_at	NM_006495	ENSG00000185862	2124	0.43	0.0068
C3orf52	chromosome 3 open reading frame 52	0.44091	0.0223666	219474_at	NM_024616	ENSG00000114529	79669	2.7	0	4.32	0
RAP2A /// RAP2B	RAP2A, member of RAS oncogene family /// RAP2B, member of RAS oncogene family	0.441729	0.019974	214487_s_at, 221830_at	NM_002886 /// NM_021033	ENSG00000125249 /// ENSG00000181467
JARID1B	Jumonji, AT rich interactive domain 1B (RBP2-like)	0.447465	0.00852877	201549_x_at, 201548_s_at	NM_006618	ENSG00000117139	10765
SLC1A4	solute carrier family 1 (glutamate/neutral amino acid transporter), member 4	0.454785	0.000873473	212810_s_at, 209610_s_at, 212811_x_at	NM_003038	ENSG00000115902	6509	2.49	0.0024	2.44	0	[3]
CXCR4	chemokine (C-X-C motif) receptor 4 /// chemokine (C-X-C motif) receptor 4	0.461448	0.0230127	211919_s_at, 209201_x_at	NM_001008540 /// NM_003467	ENSG00000121966	7852	4.92	0.0118
NUAK2	NUAK family SNF1-like kinase 2 (SNF1/AMP kinase-related kinase) (SNARK)	0.465462	0.0243924	220987_s_at	NM_020642 /// NM_030952 /// NM_182901	ENSG00000163545
TXNDC5	thioredoxin domain containing 5 /// thioredoxin domain containing 5	0.46807	0.0101339	221253_s_at	NM_022085 /// NM_030810	ENSG00000188428	81567
ZFAND6	AN1-type zinc finger protein 6 (Zinc finger A20 domain-containing protein 3)	0.469974	0.000720582	221613_s_at	NM_019006	ENSG00000086666	54469
RPS6KA5	ribosomal protein S6 kinase, 90kDa, polypeptide 5	0.470723	0.000850537	204633_s_at	NM_004755 /// NM_182398	ENSG00000100784	9252
RYBP	RING1 and YY1 binding protein	0.470785	0.00082832	201844_s_at, 201845_s_at, 201846_s_at	NM_012234	ENSG00000163602	23429
CKLF	chemokine-like factor	0.474017	0.0407273	219161_s_at, 221058_s_at	NM_001040138 /// NM_001040139 /// NM_016326 /// NM_016951 /// NM_181640 /// NM_181641	ENSG00000205299	51192
GLS	glutaminase	0.475078	0.0202506	203159_at, 203157_s_at	NM_014905	ENSG00000115419	2744
MYO1F	myosin IF	0.481641	0.00186259	213733_at	NM_012335	ENSG00000142347	4542
KLF12	Kruppel-like factor 12	0.483298	0.023209	206966_s_at	NM_007249 /// NM_016285	ENSG00000118922	11278
ASAHL	N-acylsphingosine amidohydrolase (acid ceramidase)-like	0.484305	0.0101339	214765_s_at	NM_014435	ENSG00000138744	27163
APLP2	amyloid beta (A4) precursor-like protein 2	0.484366	0.0338541	208248_x_at	NM_001642	ENSG00000084234	334
ZCCHC11	zinc finger, CCHC domain containing 11	0.485019	7.19177e-06	212704_at	NM_001009881 /// NM_001009882 /// NM_015269	ENSG00000134744	23318
IFT57	intraflagellar transport 57 homolog (Chlamydomonas)	0.485912	0.0059679	218100_s_at	NM_018010	ENSG00000114446	55081
EHD1	EH-domain containing 1	0.489709	0.00439573	209037_s_at	NM_006795	ENSG00000110047	10938					[3]
KIAA1659	KIAA1659 protein	0.49368	0.00166766	215750_at	---	---	85373
FRAT1	frequently rearranged in advanced T-cell lymphomas	0.494115	0.00289765	219889_at	NM_005479	ENSG00000165879	10023
SAMSN1	SAM domain, SH3 domain and nuclear localisation signals, 1	0.495331	0.000135848	220330_s_at	NM_022136	ENSG00000155307	64092	7.84	0	5.72	0
OAT	ornithine aminotransferase (gyrate atrophy)	0.498044	0.0246127	201599_at	NM_000274	ENSG00000065154	4942
E2F5	E2F transcription factor 5, p130-binding	0.498284	0.00550532	221586_s_at	NM_001951	ENSG00000133740	1875	0.34	0
FLJ36166	hypothetical protein FLJ36166	2.00121	0.00842355	215143_at	NM_182634	---	349152
LIPG	lipase, endothelial	2.00839	0.00461387	219181_at	NM_006033	ENSG00000101670	9388
NOL3	nucleolar protein 3 (apoptosis repressor with CARD domain)	2.01185	0.000547819	59625_at, 221566_s_at	NM_003946	ENSG00000140939	8996
SPTLC2	serine palmitoyltransferase, long chain base subunit 2	2.02048	0.00463473	216202_s_at	NM_004863	ENSG00000100596	9517
MX2	myxovirus (influenza virus) resistance 2 (mouse)	2.03288	0.0039007	204994_at	NM_002463	ENSG00000183486	4600			3.6	0
OASL	2'-5'-oligoadenylate synthetase-like	2.03431	0.036372	205660_at	NM_003733 /// NM_198213	ENSG00000135114	8638
PIAS2	protein inhibitor of activated STAT, 2	2.03682	0.000338896	37433_at	NM_004671 /// NM_173206	ENSG00000078043	9063
PPFIA4	protein tyrosine phosphatase, receptor type, f polypeptide (PTPRF), interacting protein (liprin), alpha 4	2.03689	0.0305918	214978_s_at	NM_015053	ENSG00000143847	8497
MAPKAP1	mitogen-activated protein kinase associated protein 1	2.04345	3.37789e-05	217808_s_at	NM_001006617 /// NM_001006618 /// NM_001006619 /// NM_001006620 /// NM_001006621 /// NM_024117	ENSG00000119487	79109
CCND2	cyclin D2	2.04555	0.018698	200951_s_at, 200953_s_at	NM_001759	ENSG00000118971	894
CEBPD	CCAAT/enhancer binding protein (C/EBP), delta	2.04673	0.00389405	203973_s_at	NM_005195	---	1052
DDR1	discoidin domain receptor family, member 1	2.05672	0.000648007	210749_x_at	NM_001954 /// NM_013993 /// NM_013994	ENSG00000204580 /// ENSG00000137332	780
C14orf105	chromosome 14 open reading frame 105	2.06372	0.0149551	220084_at	NM_018168	ENSG00000100557	55195
MT2A	metallothionein 2A	2.07309	0.0487086	212185_x_at	NM_005953	ENSG00000125148	4502	0.5	0.0068
FLNB	filamin B, beta (actin binding protein 278)	2.07415	0.00220189	208614_s_at	NM_001457	ENSG00000136068	2317
KIAA1217	KIAA1217	2.07905	0.00255723	214912_at	---	---
CYP7B1	cytochrome P450, family 7, subfamily B, polypeptide 1	2.08899	0.0127803	207386_at	NM_004820	ENSG00000172817	9420
MYO1E	myosin IE	2.09	0.0166384	203072_at	NM_004998	ENSG00000157483	4643
CD52	CD52 molecule	2.09124	0.0217317	34210_at	NM_001803	ENSG00000169442	1043	0.27	0	0.47	0
RAPGEF5	Rap guanine nucleotide exchange factor (GEF) 5	2.10247	0.0287109	204681_s_at	XM_928602 /// XM_929390 /// XM_932971 /// XM_932973 /// XM_932976 /// XM_932980 /// XM_935655 /// XM_935709 /// XM_935918 /// XM_935919 /// XM_935920 /// XM_935921 /// XM_937498 /// XM_937844 /// XM_943436 /// XM_943441 /// XM_943446 /// XM_943449	---	9771	0.42	0.0024
SLC1A1	solute carrier family 1 (neuronal/epithelial high affinity glutamate transporter, system Xag), member 1	2.12336	0.0274994	213664_at	NM_004170	ENSG00000106688	6505
OSR2	odd-skipped related 2 (Drosophila)	2.12513	0.00339725	213568_at	NM_053001	ENSG00000164920	116039
BIRC3	baculoviral IAP repeat-containing 3	2.12743	0.000134546	210538_s_at	NM_001165 /// NM_182962	ENSG00000023445	330	0.26	0
PDCD1LG2	programmed cell death 1 ligand 2	2.13017	0.0466303	220049_s_at	NM_025239	ENSG00000197646	80380
CHST12	carbohydrate (chondroitin 4) sulfotransferase 12	2.13109	0.0144888	218927_s_at	NM_018641	ENSG00000136213	55501
SYNE2	spectrin repeat containing, nuclear envelope 2	2.16311	0.0172715	202761_s_at	NM_015180 /// NM_182910 /// NM_182912 /// NM_182913 /// NM_182914	ENSG00000054654	23224
PTGS1	prostaglandin-endoperoxide synthase 1 (prostaglandin G/H synthase and cyclooxygenase)	2.16667	3.01671e-05	215813_s_at	NM_000962 /// NM_080591	ENSG00000095303	5742
CST3	cystatin C (amyloid angiopathy and cerebral hemorrhage)	2.16673	0.0267209	201360_at	NM_000099	ENSG00000101439	1471
AIF1	allograft inflammatory factor 1	2.17913	0.0057822	213095_x_at	NM_001623 /// NM_004847 /// NM_032955	ENSG00000204472 /// ENSG00000206319 /// ENSG00000206428	199
CHST7	carbohydrate (N-acetylglucosamine 6-O) sulfotransferase 7	2.18571	0.00421139	206756_at	NM_019886	ENSG00000147119	56548
CTSS	cathepsin S	2.22058	0.00266558	202902_s_at	NM_004079	ENSG00000163131	1520
DBNDD2	dysbindin (dystrobrevin binding protein 1) domain containing 2	2.22101	0.0498624	218094_s_at	NM_018478 /// NM_033542	ENSG00000204070	55861
FTH1	ferritin, heavy polypeptide 1	2.2308	0.00123433	214211_at, 200748_s_at	NM_002032	ENSG00000167996	2495
NMI	N-myc (and STAT) interactor	2.23705	0.000141682	203964_at	NM_004688	ENSG00000123609	9111
CASK	calcium/calmodulin-dependent serine protein kinase (MAGUK family)	2.24121	0.00292645	211208_s_at	NM_003688	ENSG00000147044	8573
CRYZ	crystallin, zeta (quinone reductase)	2.24121	0.00976575	202950_at	NM_001889	ENSG00000116791	1429
GNPTAB	N-acetylglucosamine-1-phosphate transferase, alpha and beta subunits	2.24249	0.000453275	212959_s_at	NM_024312	ENSG00000111670	79158
SMAD3	SMAD, mothers against DPP homolog 3 (Drosophila)	2.24423	0.0177636	218284_at	NM_005902	ENSG00000166949	4088
TNFAIP2	tumor necrosis factor, alpha-induced protein 2	2.24724	0.00159958	202510_s_at	NM_006291	ENSG00000185215	7127
DDX58	DEAD (Asp-Glu-Ala-Asp) box polypeptide 58	2.26168	0.026168	218943_s_at	NM_014314	ENSG00000107201	23586
IFIH1	interferon induced with helicase C domain 1	2.27288	0.0105786	219209_at	NM_022168	ENSG00000115267	64135
PDLIM2	PDZ and LIM domain 2 (mystique)	2.2738	3.26003e-05	219165_at	NM_021630 /// NM_176871 /// NM_198042	ENSG00000120913	64236
LGALS8	lectin, galactoside-binding, soluble, 8 (galectin 8)	2.28079	0.000135848	208933_s_at, 208935_s_at	---	ENSG00000116977
ZNF83	zinc finger protein 83	2.28106	0.00110209	221645_s_at	NM_018300	ENSG00000167766	55769
DMD	dystrophin (muscular dystrophy, Duchenne and Becker types)	2.2855	0.0460202	203881_s_at	NM_000109 /// NM_004006 /// NM_004007 /// NM_004009 /// NM_004010 /// NM_004011 /// NM_004012 /// NM_004013 /// NM_004014 /// NM_004015 /// NM_004016 /// NM_004017 /// NM_004018 /// NM_004019 /// NM_004020 /// NM_004021 /// NM_004022 /// NM_004023	ENSG00000198947	1756
CKAP4	cytoskeleton-associated protein 4	2.30569	0.0214133	200998_s_at, 200999_s_at	NM_006825	ENSG00000136026	10970
IFIT5	interferon-induced protein with tetratricopeptide repeats 5	2.30813	0.0114107	203595_s_at, 203596_s_at	NM_012420	ENSG00000152778	24138
TNFAIP8	tumor necrosis factor, alpha-induced protein 8	2.32287	0.00380344	210260_s_at, 208296_x_at	NM_014350	---	25816
EXTL2	exostoses (multiple)-like 2	2.32355	0.00563632	209537_at	NM_001033025 /// NM_001439	ENSG00000162694	2135			2.35	0
SLC7A11	solute carrier family 7, (cationic amino acid transporter, y+ system) member 11	2.32548	0.00126144	209921_at, 217678_at	NM_014331	ENSG00000151012	23657
DTNB	dystrobrevin, beta	2.32701	0.0256728	215565_at	NM_021907 /// NM_033147 /// NM_033148 /// NM_183360 /// NM_183361	---	1838	0.35	0.0118
STAT1	signal transducer and activator of transcription 1, 91kDa	2.33838	0.048679	AFFX-HUMISGF3A/M97935_MB_at, AFFX-HUMISGF3A/M97935_3_at	NM_007315 /// NM_139266	---	6772
KRAS	v-Ki-ras2 Kirsten rat sarcoma viral oncogene homolog	2.34016	0.00138495	204009_s_at	NM_004985 /// NM_033360	ENSG00000133703	3845
PIR	pirin (iron-binding nuclear protein)	2.34358	0.00727232	207469_s_at	NM_001018109 /// NM_003662	ENSG00000087842	8544
PEG10	paternally expressed 10	2.41737	0.0392858	212094_at	NM_001040152 /// NM_015068	ENSG00000198872	23089
UPP1	uridine phosphorylase 1	2.42347	0.00128944	203234_at	NM_003364 /// NM_181597	ENSG00000183696	7378
TNFSF14	tumor necrosis factor (ligand) superfamily, member 14	2.42375	0.000850852	207907_at	NM_003807 /// NM_172014	ENSG00000125735	8740
B4GALT6	UDP-Gal:betaGlcNAc beta 1,4- galactosyltransferase, polypeptide 6	2.42937	0.00326068	206233_at, 216286_at	NM_004775	ENSG00000118276	9331	0.47	0.0118
HOXB2	homeobox B2	2.4369	0.0394512	205453_at	NM_002145	ENSG00000173917	3212
PTAFR	platelet-activating factor receptor /// platelet-activating factor receptor	2.44931	0.00106078	211661_x_at	NM_000952	ENSG00000169403	5724
PLSCR1	phospholipid scramblase 1	2.46391	0.0469144	202446_s_at	NM_021105	ENSG00000188313	5359	0.26	0.0024
ETV5	ets variant gene 5 (ets-related molecule)	2.46962	0.00494961	203349_s_at	NM_004454	ENSG00000171656	2119
HPCAL1	hippocalcin-like 1	2.49331	0.00560061	205462_s_at, 212552_at	NM_002149 /// NM_134421	ENSG00000115756	3241
CHL1	cell adhesion molecule with homology to L1CAM (close homolog of L1)	2.55414	0.000964724	204591_at	NM_006614	ENSG00000134121	10752			7.6	0.0015
P2RY5	purinergic receptor P2Y, G-protein coupled, 5	2.59193	0.00361511	218589_at	NM_005767	ENSG00000139679	10161
TNFSF13 /// TNFSF12-TNFSF13	tumor necrosis factor (ligand) superfamily, member 13 /// tumor necrosis factor (ligand) superfamily, member 12-member 13	2.59795	0.0226581	209500_x_at, 209499_x_at	NM_003808 /// NM_172087 /// NM_172088 /// NM_172089	ENSG00000161955
EIF2AK2	Interferon-induced, double-stranded RNA-activated protein kinase (Interferon-inducible RNA-dependent protein kinase) (Eukaryotic translation initiation factor 2-alpha kinase 2) (eIF-2A protein kinase 2) (Protein kinase RNA-activated) (PKR)	2.63646	0.00339725	213294_at	---	ENSG00000055332
SPRY1	sprouty homolog 1, antagonist of FGF signaling (Drosophila)	2.64128	0.000243927	212558_at	NM_005841 /// NM_199327	ENSG00000164056	10252
STAG3	stromal antigen 3	2.64499	3.65569e-05	219753_at	NM_012447	ENSG00000066923	10734
TMEM23	transmembrane protein 23	2.64541	0.0427363	212989_at	NM_147156	ENSG00000198964	259230			3.29	0
MYO6	myosin VI	2.66837	0.0271179	203216_s_at, 203215_s_at	NM_004999	ENSG00000196586	4646
CYBB	cytochrome b-245, beta polypeptide (chronic granulomatous disease)	2.66943	4.52803e-05	203923_s_at	NM_000397	ENSG00000165168	1536
GSTM3	glutathione S-transferase M3 (brain)	2.66981	0.0196779	202554_s_at	NM_000849	ENSG00000134202	2947
NEFH	neurofilament, heavy polypeptide 200kDa	2.67346	0.0329369	33767_at	NM_021076	ENSG00000100285	4744					[2]
DNAPTP6	DNA polymerase-transactivated protein 6	2.68898	0.00328513	222154_s_at	NM_015535	ENSG00000196141	26010	0.34	0.0012
COL5A1	collagen, type V, alpha 1	2.70819	0.0141051	203325_s_at	NM_000093	ENSG00000130635	1289	0.26	0.0118
GAS7	growth arrest-specific 7	2.71302	0.0069777	202191_s_at	NM_003644 /// NM_201432 /// NM_201433	ENSG00000007237	8522	0.4	0
LTB	lymphotoxin beta (TNF superfamily, member 3)	2.7354	0.00727232	207339_s_at	NM_002341 /// NM_009588	ENSG00000204487 /// ENSG00000206327 /// ENSG00000206437	4050	0.44	0	4.04	0.0015
CSRP2	cysteine and glycine-rich protein 2	2.79016	0.000519857	207030_s_at	NM_001321	ENSG00000175183	1466
CTNND1	catenin (cadherin-associated protein), delta 1	2.83396	0.0425691	208407_s_at, 208862_s_at, 211240_x_at	NM_001331	ENSG00000198561	1500
DUSP5	dual specificity phosphatase 5	2.86579	0.0163012	209457_at	NM_004419	ENSG00000138166	1847			5.26	0
YES1	v-yes-1 Yamaguchi sarcoma viral oncogene homolog 1	2.8729	0.000248453	202932_at, 202933_s_at	NM_005433	ENSG00000176105	7525
MCTP1	multiple C2 domains, transmembrane 1	2.92837	0.0236353	220122_at	NM_001002796 /// NM_024717	---	79772	2.59	0	2.65	0.0074
SNX10	sorting nexin 10	2.93349	0.000367008	218404_at	NM_013322	ENSG00000086300	29887
RGC32	response gene to complement 32	2.94704	0.00111486	218723_s_at	NM_014059	ENSG00000102760	28984	0.18	0
KCNN3	potassium intermediate/small conductance calcium-activated channel, subfamily N, member 3	2.9559	0.00508851	205903_s_at, 205902_at	NM_002249 /// NM_170782	ENSG00000143603	3782	0.18	0
ST3GAL5	ST3 beta-galactoside alpha-2,3-sialyltransferase 5	2.95731	0.00101282	203217_s_at	NM_003896	ENSG00000115525	8869
DUSP10	dual specificity phosphatase 10	3.00451	0.000883494	221563_at, 215501_s_at	NM_007207 /// NM_144728 /// NM_144729	ENSG00000143507	11221
AIM2	absent in melanoma 2	3.03733	0.0376041	206513_at	NM_004833	ENSG00000163568	9447	0.43	0.0012
ATP7A	Copper-transporting ATPase 1 (Copper pump 1) (Menkes disease-associated protein)	3.04228	0.000667079	205198_s_at	---	ENSG00000165240
IFI6	interferon, alpha-inducible protein 6	3.08813	0.0193009	204415_at	NM_002038 /// NM_022872 /// NM_022873	ENSG00000126709	2537
ABCC4	ATP-binding cassette, sub-family C (CFTR/MRP), member 4	3.10384	0.00017794	203196_at	NM_005845	ENSG00000125257	10257
NTRK2	neurotrophic tyrosine kinase, receptor, type 2	3.11069	0.0014337	221796_at	NM_001007097 /// NM_001018064 /// NM_001018065 /// NM_001018066 /// NM_006180	ENSG00000148053	4915
LOC54103	hypothetical protein LOC54103	3.12213	0.0126052	222150_s_at, 213142_x_at	NM_017439	---	54103
BIRC4BP	XIAP-associated factor 1 (BIRC4-binding protein)	3.13187	0.00703073	206133_at	NM_017523 /// NM_199139	ENSG00000132530	54739
S100A6	S100 calcium binding protein A6 (calcyclin)	3.15641	0.00991561	217728_at	NM_014624	ENSG00000197956	6277
RIN3	Ras and Rab interactor 3	3.18561	0.000314675	60471_at, 219457_s_at	NM_024832	ENSG00000100599	79890
HERC6	hect domain and RLD 6	3.23035	0.0020689	219352_at	NM_001013000 /// NM_001013002 /// NM_001013005 /// NM_017912	ENSG00000138642	55008
IL17RB	interleukin 17 receptor B	3.23774	0.0232704	219255_x_at	NM_018725 /// NM_172234	ENSG00000056736	55540
PLAC8	placenta-specific 8	3.25117	0.00780339	219014_at	NM_016619	ENSG00000145287	51316	2.24	0	6.52	0
CCL5	chemokine (C-C motif) ligand 5	3.26446	0.00429461	1405_i_at, 204655_at	NM_002985	ENSG00000161570	6352					[2]
IFI44	Interferon-induced protein 44	3.27538	0.0127726	214059_at	NM_006417	---	10561
GAS2	growth arrest-specific 2	3.28237	0.0237371	205848_at	NM_005256 /// NM_177553	ENSG00000148935	2620
PARD3	par-3 partitioning defective 3 homolog (C. elegans)	3.3235	0.00275292	210094_s_at, 221526_x_at	NM_019619	ENSG00000148498	56288
TNFSF11	tumor necrosis factor (ligand) superfamily, member 11	3.38815	0.00330234	210643_at	NM_003701 /// NM_033012	---	8600
ACSM3	acyl-CoA synthetase medium-chain family member 3	3.45616	0.000132846	205942_s_at, 210377_at	NM_005622 /// NM_202000	ENSG00000005187	6296
PHLDA1	pleckstrin homology-like domain, family A, member 1	3.46865	6.20528e-05	217996_at, 217997_at	NM_007350	---	22822			7.53	0
MARCH3	membrane-associated ring finger (C3HC4) 3	3.48831	2.70966e-05	213256_at	NM_178450	ENSG00000173926	115123
PIP3-E	phosphoinositide-binding protein PIP3-E	3.52048	0.000877746	214735_at	NM_015553	ENSG00000074706	26034
OXTR	oxytocin receptor	3.52835	0.00151042	206825_at	NM_000916	ENSG00000180914	5021
TNFSF10	tumor necrosis factor (ligand) superfamily, member 10 /// tumor necrosis factor (ligand) superfamily, member 10	3.56063	0.0133561	202688_at, 202687_s_at	NM_003810	ENSG00000121858	8743
GPC4	glypican 4	3.59309	0.000891351	204984_at	NM_001448	ENSG00000076716	2239
PILRA	paired immunoglobin-like type 2 receptor alpha	3.62278	9.17805e-05	222218_s_at, 219788_at	NM_013439 /// NM_178272 /// NM_178273	ENSG00000085514	29992
TNF	tumor necrosis factor (TNF superfamily, member 2)	3.64732	0.000747032	207113_s_at	NM_000594	ENSG00000204490 /// ENSG00000206328 /// ENSG00000206439	7124
EGLN3	egl nine homolog 3 (C. elegans)	3.6635	6.20528e-05	219232_s_at	NM_022073	ENSG00000129521	112399
CD244	CD244 molecule, natural killer cell receptor 2B4	3.69253	2.17864e-05	220307_at	NM_016382	ENSG00000122223	51744
HERC5	hect domain and RLD 5	3.72069	0.0195404	219863_at	NM_016323	ENSG00000138646	51191
SCHIP1	schwannomin interacting protein 1	3.72874	0.0265404	204030_s_at	NM_014575	---	29970
ME1	malic enzyme 1, NADP(+)-dependent, cytosolic	3.73442	0.0243026	204059_s_at, 204058_at	NM_002395	ENSG00000065833	4199
UGCG	UDP-glucose ceramide glucosyltransferase	3.80604	0.00050797	221765_at, 204881_s_at	---	ENSG00000148154
OAS1	2',5'-oligoadenylate synthetase 1, 40/46kDa	3.81384	0.0166707	205552_s_at, 202869_at	NM_001032409 /// NM_002534 /// NM_016816	ENSG00000089127	4938	0.37	0.0068
PDLIM4	PDZ and LIM domain 4	3.94113	0.00823382	211564_s_at, 214175_x_at	NM_003687	ENSG00000131435	8572
RCBTB2	regulator of chromosome condensation (RCC1) and BTB (POZ) domain containing protein 2	4.06876	0.00560175	204759_at	NM_001268	ENSG00000136161	1102			2.82	0
RAB13	RAB13, member RAS oncogene family	4.12669	0.00120988	202252_at	NM_002870	ENSG00000143545	5872
CRIM1	cysteine rich transmembrane BMP regulator 1 (chordin-like)	4.16973	6.20528e-05	202551_s_at, 202552_s_at	NM_016441	ENSG00000150938	51232
ID2	inhibitor of DNA binding 2, dominant negative helix-loop-helix protein	4.25084	0.0161101	201565_s_at, 201566_x_at	NM_002166	ENSG00000115738	3398	0.38	0.0068	0.43	0.0033
CAPG	capping protein (actin filament), gelsolin-like	4.26312	0.00266558	201850_at	NM_001747	ENSG00000042493	822
MCTP2	multiple C2 domains, transmembrane 2	4.28837	0.0012488	220603_s_at	NM_018349	ENSG00000140563	55784	0.47	0.0368
TNFRSF21	tumor necrosis factor receptor superfamily, member 21	4.30833	0.0069777	218856_at, 214581_x_at	NM_014452	ENSG00000146072	27242			0.47	0.0074
LMO3	LIM domain only 3 (rhombotin-like 2)	4.31008	0.00658377	204424_s_at	NM_001001395 /// NM_018640	ENSG00000048540	55885
PLA1A	phospholipase A1 member A	4.3377	0.00388806	219584_at	NM_015900	ENSG00000144837	51365
IGHM	immunoglobulin heavy constant mu /// immunoglobulin heavy constant mu	4.3659	0.0393577	212827_at	---	ENSG00000130076	3507	0.33	0
TBX21	T-box 21	4.48176	0.0478237	220684_at	NM_013351	ENSG00000073861	30009	5.89	0
STEAP1	six transmembrane epithelial antigen of the prostate 1	4.5104	0.00592201	205542_at	NM_012449	ENSG00000164647	26872
IFNA2	interferon, alpha 2	4.54343	0.000648007	211338_at	NM_000605	ENSG00000188379	3440
SELL	selectin L (lymphocyte adhesion molecule 1)	4.54647	0.0104586	204563_at	NM_000655	ENSG00000188404	6402			11.74	0
ENDOD1	endonuclease domain containing 1	4.56009	7.05588e-06	212573_at	XM_290546 /// XM_934572 /// XM_937098 /// XM_943182	ENSG00000149218	23052
SEMA6A	sema domain, transmembrane domain (TM), and cytoplasmic domain, (semaphorin) 6A	4.57842	4.30787e-06	215028_at	NM_020796	---	57556
NID1	nidogen 1	4.58337	0.0271815	202007_at, 202008_s_at	NM_002508	ENSG00000116962	4811
PARP12	poly (ADP-ribose) polymerase family, member 12	4.63261	0.00126144	218543_s_at	NM_022750	ENSG00000059378	64761
OAS3	2'-5'-oligoadenylate synthetase 3, 100kDa	4.6603	0.0100885	218400_at	NM_006187	ENSG00000111331	4940					[2]
ITGAM	integrin, alpha M (complement component 3 receptor 3 subunit) /// integrin, alpha M (complement component 3 receptor 3 subunit)	4.75292	0.0270717	205786_s_at	NM_000632	---	3684
CD24	CD24 molecule	4.75331	0.00292645	208650_s_at, 266_s_at	NM_013230 /// XM_942808 /// XM_942813 /// XM_942817	ENSG00000185275		0.3	0	0.46	0.0033
MLSTD1	male sterility domain containing 1	5.11841	0.000930565	220615_s_at	NM_018099	ENSG00000064763	55711
FAM13A1	family with sequence similarity 13, member A1	5.15749	3.35253e-05	202973_x_at, 217047_s_at	NM_001015045 /// NM_014883	ENSG00000138640	10144
LST1	leukocyte specific transcript 1	5.40071	1.85575e-05	214181_x_at, 214574_x_at, 211582_x_at, 211581_x_at	NM_007161 /// NM_205837 /// NM_205838 /// NM_205839 /// NM_205840	ENSG00000204482	7940
ZNF318	zinc finger protein 318	5.45845	0.000266385	203521_s_at, 203520_s_at	NM_014345	ENSG00000171467	24149			2.22	0.0033
BIN1	bridging integrator 1	5.60444	3.697e-05	214439_x_at, 210201_x_at, 210202_s_at	NM_004305 /// NM_139343 /// NM_139344 /// NM_139345 /// NM_139346 /// NM_139347 /// NM_139348 /// NM_139349 /// NM_139350 /// NM_139351	ENSG00000136717	274
ACTN1	actinin, alpha 1	5.83519	0.00626324	208636_at, 208637_x_at	NM_001102	---	87
CCL3 /// CCL3L1 /// CCL3L3	chemokine (C-C motif) ligand 3 /// chemokine (C-C motif) ligand 3-like 1 /// chemokine (C-C motif) ligand 3-like 3 /// similar to Small inducible cytokine A3-like 1 precursor (Tonsillar lymphocyte LD78 beta protein) (LD78-beta(1-70)) (G0/G1 switch regulatory protein 19-1) (G0S19-1 protein) (SIS-beta)	5.89652	0.00107097	205114_s_at	NM_001001437 /// NM_002983 /// NM_021006 /// XM_930114 /// XM_934358	ENSG00000006075 /// ENSG00000205021 /// ENSG00000205017		73.54	0	34.86	0	[3]
NFIB	nuclear factor I/B	5.90473	0.00208529	209290_s_at, 209289_at, 213029_at	NM_005596	ENSG00000147862	4781
ENPP2	ectonucleotide pyrophosphatase/phosphodiesterase 2 (autotaxin)	6.05204	0.0143392	209392_at, 215501_s_at	NM_001040092 /// NM_006209	ENSG00000136960	5168
KCNK1	potassium channel, subfamily K, member 1	6.65079	4.41781e-05	204679_at, 204678_s_at	NM_002245	ENSG00000135750	3775
FLJ20035	hypothetical protein FLJ20035	6.87806	0.00114278	218986_s_at	NM_017631	ENSG00000137628	55601
FXYD2	FXYD domain containing ion transport regulator 2	6.98497	0.0181834	207434_s_at, 205674_x_at	NM_001680 /// NM_021603	ENSG00000137731	486
CCL4 /// CCL4L1 /// CCL4L2	chemokine (C-C motif) ligand 4 /// chemokine (C-C motif) ligand 4-like 1 /// chemokine (C-C motif) ligand 4-like 2	7.42729	0.000667592	204103_at	NM_002984	ENSG00000129277	6351	16.39	0	10.29	0	[3]
LTA	lymphotoxin alpha (TNF superfamily, member 1)	7.43948	0.000328869	206975_at	NM_000595	ENSG00000204496 /// ENSG00000206330 /// ENSG00000173503	4049
PBX3	pre-B-cell leukemia transcription factor 3	7.54438	7.20226e-08	204082_at	NM_006195	ENSG00000167081	5090
IFIT1	interferon-induced protein with tetratricopeptide repeats 1 /// interferon-induced protein with tetratricopeptide repeats 1	7.75533	0.00111486	203153_at	NM_001001887 /// NM_001548	ENSG00000185745	3434
TMEM45A	transmembrane protein 45A	7.814	2.28396e-05	219410_at	NM_018004	ENSG00000181458	55076
S100A4	S100 calcium binding protein A4 (calcium protein, calvasculin, metastasin, murine placental homolog)	8.68973	0.000239221	203186_s_at	NM_002961 /// NM_019554	ENSG00000196154	6275
RB1	retinoblastoma 1 (including osteosarcoma)	8.85409	9.68802e-05	203132_at	NM_000321	ENSG00000139687	5925
IFI27	interferon, alpha-inducible protein 27	10.6255	0.0094724	202411_at	NM_005532	ENSG00000165949	3429
MNDA	myeloid cell nuclear differentiation antigen /// myeloid cell nuclear differentiation antigen	10.7988	4.12118e-06	204959_at	NM_002432	ENSG00000163563	4332			0.5	0.034
GABBR1 /// UBD	gamma-aminobutyric acid (GABA) B receptor, 1 /// ubiquitin D	12.9043	0.00111486	205890_s_at	NM_001470 /// NM_006398 /// NM_021903 /// NM_021904 /// NM_021905	ENSG00000204681 /// ENSG00000206468 /// ENSG00000206513
ALOX5	arachidonate 5-lipoxygenase	36.7092	5.78499e-10	204446_s_at, 214366_s_at, 204445_s_at	NM_000698	ENSG00000012779	240			0.28	0.0074
MMP7	matrix metallopeptidase 7 (matrilysin, uterine)	49.378	4.99921e-08	204259_at	NM_002423	ENSG00000137673	4316
REFERENCES for EBNA-2 cellular target genes:
[1] Maier, S., Staffler, G., Hartmann A., Höck, J., Henning K., Grabusic, K., Mailhammer, R., Hoffmann, R., Wilmanns, M., Lang, R., Mages, J., and Kempkes, B. (2006). Cellular Target Genes of Epstein-Barr Virus Nuclear Antigen 2. Journal of Virology 80, 9761-9771.
[2] Zhao, B., Maruo, S., Cooper, A., Chase, M. R., Johannsen, E., Kieff, E., and Cahir-McFarland, E. (2006). RNAs induced by Epstein-Barr virus nuclear antigen 2 in lymphoblastoid cell lines. Proc. Natl. Acad. Sci. USA 103, 1900-1905.
[3] Spender, L. C., Lucchesi, W., Bodelon, G., Bilancio, A., Karstegl, C. E., Asano, T., Dittrich-Breiholz, O., Kracht, M., Vanhaesebroeck, B., and Farrel, P. J. (2006). Cell target genes of Epstein-Barr virus transcription factor EBNA-2: induction of the p55α regulatory subunit of PI3-kinase and its role in survival of EREB2.5 cells. Journal of General Virology 87, 2859-2867.
